# Supplementary material for: Robust classification of wound healing stages in both mice and humans for acute and burn wounds based on transcriptomic data
Source: BMC Bioinformatics. 2023 Apr 25;24:166. doi: 10.1186/s12859-023-05295-z (PMC10127407; doi:10.1186/s12859-023-05295-z)
Supplement: Supplementary file 2 — Additional file 2. An excel table of gene expression data used in the model. [file 12859_2023_5295_MOESM2_ESM.xlsx]

## Sheet: GSE23006
Gene	Cluster	T0_rep1	T6h_rep1	T12h_rep1	T24h_rep1	T3d_rep1	T5d_rep1	T7d_rep1	T10d_rep1	T0_rep2	T6h_rep2	T12h_rep2	T24h_rep2	T3d_rep2	T5d_rep2	T5d_rep3	T7d_rep2	T10d_rep2	T0_rep3	T6h_rep3	T12h_rep3	T24h_rep3	T3d_rep3	T7d_rep3	T10d_rep2
Egf	1	206.725	58.0969	62.9101	50.5581	51.6748	69.9421	59.1071	73.9035	75.9254	93.8107	77.4278	56.2831	72.486	47.0017	62.3497	60.707	171.492	49.24	44.3045	65.0871	46.8842	62.492	105.09	73.2238
Lepr	1	131.687	65.1146	41.2239	44.3801	54.8477	62.9101	88.3587	84.105	89.9742	44.5938	46.3915	55.2193	49.1248	80.8491	80.8144	76.1499	91.4499	58.5647	44.2409	39.0494	65.3851	53.4045	88.4206	96.261
Pvalb	1	9250.4	2561.37	4995.11	3014.08	1077.3	2148.63	3217.89	5774.98	2617.18	4329.85	5946.4	2950.82	1135.73	857.314	3361.29	2682.38	6937.98	2221.01	4273.49	2934.1	565.119	2061.1	3033.57	3794.78
Nfe2l3	1	518.521	1898.31	424.22	353.721	732.249	537.947	664.198	736.816	1865.31	1271.93	369.385	388.896	853.602	1263.32	594.697	1236.03	630.897	1740.52	405.973	424.141	661.501	600.283	871.84	969.253
Reck	1	817.639	112.006	189.247	176.629	487.501	446.736	364.87	438.171	376.321	212.084	265	171.71	439.33	293.045	506.044	369.956	822.47	219.281	140.481	175.974	339.228	355.469	688.618	469.034
Efhd1	1	161.188	769.267	86.9642	65.1575	141.713	139.624	122.205	181.866	709.835	569.365	103.13	106.313	158.057	331.242	134.098	227.738	370.051	866.478	71.0779	67.8022	127.73	165.037	191.031	158.365
Aldh1a1	1	1122.97	290.054	495.561	252.124	394.396	340.878	219.403	288.417	366.803	574.069	467.59	305.047	320.378	115.664	284.73	219.303	874.273	308.308	251.182	275.246	257.856	264.837	392.914	271.102
Dab2	2	261.229	122.627	473.976	350.996	409.231	311.049	147.899	208.776	116.007	201.812	641.235	326.847	309.664	157.691	200.881	129.34	269.474	161.973	393.189	432.171	384.385	318.379	201.712	159.23
Pde4b	2	290.018	345.521	1384.07	1234.66	270.794	245.208	283.991	253.524	207.65	779.054	1471.63	1278.2	291.835	200.771	310.786	243.891	316.204	397.795	1283.53	1066.67	320.016	283.806	371.621	254.267
Osmr	2	934.538	1705.05	3106.99	2100.33	1349.68	1167.49	775.972	704.185	604.865	2674.22	3416.97	2653.54	1235.35	955.187	801.729	559.735	846.743	1750.92	2951.84	2501.71	1622.38	1197.49	1168.06	504.944
Pdpn	2	1105.82	1862.86	7815.38	4523.11	1927.88	2446.32	1738.83	1533.17	698.976	3093.45	5745.43	4125.63	2467.78	1567.88	1511.12	1017.21	798.423	1872.44	5771.38	5126.65	2941.83	2069.98	2267.36	1165.72
Phlda1	2	473.405	1579.99	4265.8	3254.45	638.574	455.498	683.639	779.227	713.698	2194.99	4658.02	3324.45	535.347	582.026	811.895	870.367	670.647	1677.74	4665.12	2432.46	1188.07	778.029	692.212	902.629
Npl	2	785.61	452.267	1865.57	1375.18	1870.49	1919.21	1320.8	1481.97	713.48	515.522	2313.72	1390.7	1804.02	1138.09	1453.38	1525.11	1273.69	566.774	1575.94	1329.9	1692.22	1734.25	1508.08	1090.6
Timp1	2	208.186	715.933	4696.27	3385.84	2750.35	2326.1	1034.85	605.192	93.9597	1125.23	5434.38	3929.42	2272.71	1197.74	960.412	383.994	168.634	628.91	3820.11	4547.95	4803.93	2368.24	967.22	409.092
Ncf2	3	301.403	255.357	1446.15	2115.82	494.385	395.488	213.321	213.294	149.784	386.638	1110.66	1320.8	514.654	232.372	217.119	140.278	241.293	240.998	839.624	1758.95	544.286	373.978	274.38	191.322
Cd14	3	471.208	1664.18	11834.4	15931.6	1406.99	604.857	274.856	270.031	245.135	2383.39	10029.1	13583.8	1081.86	334.518	353.396	177.14	485.03	1277.4	9098.42	10983.1	2664.96	623.796	395.241	256.209
Ncf4	3	368.868	326.541	1145.29	2001.27	723.024	653.675	298.828	269.874	141.486	500.415	1106.05	1603.6	900.573	310.061	347.56	185.438	265.778	269.874	799.37	1804.9	787.355	597.506	408.76	195.055
C3ar1	3	260.946	147.99	420.17	2145.35	1661.76	1294.88	534.238	376.102	75.6108	324.382	771.996	1925.88	2297.74	536.833	588.843	213.525	143.384	163.776	560.62	2627.36	1759.56	1233.21	386.244	299.876
Csf3	3	33.0638	369.825	525.64	944.188	46.3536	37.0685	38.0892	38.2471	34.6564	475.523	537.243	744.429	37.0533	38.2742	38.0259	35.9814	35.3295	430.038	455.346	366.604	66.528	42.951	42.4964	36.6782
Cxcr2	3	36.3136	93.2421	481.403	716.821	85.3595	87.9334	66.7849	40.4492	38.8421	75.8386	321.827	827.353	88.6962	54.1384	66.7849	41.8536	40.959	57.3937	517.692	656.431	113.728	74.8697	56.2184	45.1727
Gpsm3	3	193.09	113.299	509.035	728.311	266.088	249.611	257.063	257.063	117.189	168.752	423.797	599.41	371.49	155.533	250.718	178.193	134.7	146.422	375.792	823.28	264.978	236.13	244.992	204.482
Itgb2	3	634.748	386.893	1749.35	3748.51	1357.37	1195.83	636.921	496.06	187.389	654.582	1834.54	2965.17	1775.12	557.818	691.598	292.345	438.059	336.74	1283.8	3569.24	1319.43	1042.33	675.27	410.546
Cd53	3	915.68	1073.94	4421.13	7427.7	2409.47	2010.86	1014.42	689.516	253.945	1523.11	4656.73	6285.88	2770.63	857.641	1059.23	461.341	842.931	734.796	3685.64	6408.63	2633.38	1758.59	931.15	569.227
Ccr1	3	93.1691	325.17	2116.4	4370.25	735.382	328.489	75.5175	74.1909	39.9023	588.386	2041.2	3533.54	718.832	123.8	79.1216	50.1584	66.7576	273.482	2247.34	3842.95	894.253	260.816	129.83	48.7578
Hck	3	204.097	164.007	722.283	1622.95	499.86	375.891	258.677	218.568	96.0398	201.411	767.036	1573.54	605.767	218.662	282.109	152.042	132.258	156.339	569.045	1771.68	494.45	356.953	220.55	240.348
Hcls1	3	140.199	90.822	322.888	695.55	135.442	139.687	117.056	107.394	54.521	138.715	277.222	474.916	164.007	93.3333	158.443	68.2776	91.3061	79.7294	303.054	522.581	154.129	122.051	96.4915	89.3255
Marcksl1	3	83.3257	151.195	370.274	461.216	105.286	91.5984	132.476	97.3777	134.426	179.11	285.671	428.571	109.855	118.156	129.266	142.67	103.443	175.169	279.883	429.805	129.443	96.543	173.081	157.501
Plscr1	3	71.0641	84.1884	184.916	169.117	110.106	96.4621	82.2407	78.8692	51.134	121.751	186.497	148.189	121.011	45.8993	68.5868	56.3417	53.6026	76.8972	139.456	212.396	116.188	104.504	96.9837	59.3925
Plaur	3	137.755	947.577	4000.88	6599.77	516.133	307.248	182.316	135.594	112.774	1342.49	4330.75	5332.51	346.762	194.074	189.639	107.757	136.987	763.72	4231.05	4178.59	673.05	326.478	136.771	117.178
Cdc6	3	160.582	65.3312	84.4672	173.618	161.855	153.928	132.988	117.431	137.286	57.9076	80.6471	159.866	167.912	150.345	123.706	164.924	79.9253	104.986	69.408	212.019	164.07	104.867	196.595	143.273
Hsd11b1	3	345.375	245.946	426.295	610.962	301.495	284.712	206.436	187.701	233.576	352.974	670.099	598.904	267.284	203.005	188.06	156.38	194.953	255.286	375.269	619.762	381.606	192.967	245.946	153.343
Slc11a1	3	180.578	207.444	1494.87	2623.91	539.119	398.999	203.659	177.49	66.2289	286.365	1253.63	1612.07	529.637	209.37	224.679	109.698	125.717	172.493	876.105	1614.42	480.556	351.868	188.429	152.687
Slc2a3	3	50.9383	123.381	2162.97	2550.74	152.089	44.4786	43.3371	38.1709	30.8054	191.501	1329.9	1713.7	112.227	32.0488	36.4284	32.0993	36.5447	113.68	996.772	1959.95	244.149	45.1411	55.5167	29.8116
Adam8	3	274.096	726.344	4128.21	6849.58	1447.85	651.834	381.738	258.663	133.015	1190.87	3899.03	5380.78	1607.27	395.562	429.338	204.33	200.667	626.487	2704.41	5092.29	1498.91	782.003	337.008	193.899
Crem	3	142.987	253.329	593.988	958.869	204.22	132.403	102.845	110.374	93.4349	372.537	732.381	785.578	172.894	111.23	94.8148	100.258	105.455	238.486	575.655	623.584	246.317	164.374	107.445	93.0265
Pirb	3	295.491	117.514	507.903	1092.71	514.983	408.134	179.153	178.547	81.1399	195.992	563.195	869.517	675.522	175.178	195.525	118.661	141.502	144.521	382.597	1240.49	529.2	350.466	175.178	121.055
Cd72	4	155.973	92.6674	174.846	152.012	491.024	441.561	210.831	137.783	80.5839	119.658	141.709	138.912	621.431	189.561	255.667	99.2944	104.326	69.2264	97.9206	262.208	421.468	402.404	340.306	125.105
Rarres2	4	1881.93	563.023	1470.1	2750.16	3010.11	2252.01	916.912	986.059	700.723	1159.59	1964.85	3130.77	3186.82	840.346	1060.41	639.588	1590.65	680.589	1156.86	3697.92	3867	2379.26	1035.64	823.977
Vsnl1	4	108.079	59.7783	64.5162	60.4148	114.627	80.2133	75.0625	73.5376	113.923	65.1747	39.4026	47.3069	120.773	138.647	86.6261	77.3951	99.8486	64.3166	48.304	66.8771	103.203	101.685	94.3029	86.6477
Cotl1	4	689.215	498.849	2032.73	3304.92	3350.13	1977.55	1266.3	916.861	488.16	672.933	1709.08	2786.23	3387.96	1207.66	1346.59	779.681	632.692	545.914	1378.42	3320.07	3166.56	2046.72	1774.13	853.129
Cdca8	4	637.919	420.89	203.208	413.364	675.967	472.841	522.483	551.547	622.91	256.866	209.612	344.109	671	548.174	509.536	757.646	400.079	524.406	177.346	504.878	710.406	375.875	702.327	688.58
Ada	4	112.188	205.8	153.238	164.07	417.635	368.408	153.135	114.855	168.875	192.129	169.419	179.998	418.441	227.312	159.505	79.5472	69.5602	242.755	116.177	289.013	411.851	318.641	195.95	100.698
Birc5	4	594.701	290.741	90.7358	308.011	780.162	511.95	481.473	525.49	468.846	200.532	78.7938	220.269	780.216	486.646	375.016	615.221	343.011	416.072	77.9415	355.132	710.416	457.929	575.854	589.452
Prc1	4	798.174	373.077	196.717	447.347	817.299	655.735	529.923	582.127	499.86	218.785	148.704	343.26	714.104	588.525	560.888	698.41	417.818	432.378	171.918	491.15	701.534	580.02	744.062	655.735
Kif20a	4	215.502	109.832	30.689	98.601	234.27	172.933	192.097	222.176	140.65	64.008	35.2568	61.2089	254.881	195.661	176.398	230.348	116.071	139.209	36.2332	105.836	235.887	159.803	173.649	213.836
Ccdc88a	4	67.2406	35.2067	46.3568	70.029	97.2294	86.2259	65.1693	65.5344	52.5213	34.2077	61.7253	48.5961	93.8451	61.1733	88.8285	68.1731	81.4312	38.1584	42.8969	52.9798	72.3113	113.079	76.7843	62.5987
Endou	4	590.589	4268.16	1510.7	4122.2	4538.82	3118.85	2541.74	2007.8	2074.29	3487.31	1593.08	4444.18	4519.98	4028.98	2945.51	2287.09	679.863	3100.1	3002.4	3774.32	5146.94	4400.95	1374.51	1619.01
Clec4a2	4	48.0828	46.8871	54.5921	117.377	123.401	115.138	55.2021	66.9017	34.6862	42.9701	102.444	85.4844	156.547	79.7709	54.6898	52.3966	61.0771	45.3943	51.1031	148.005	124.216	117.407	61.0771	48.7801
Cdk1	4	843.731	466.557	202.733	598.999	947.295	759.092	738.667	693.091	652.123	249.342	186.369	511.798	890.468	758.665	643.323	934.409	455.621	567.549	196.616	742.002	1055.93	592.902	946.081	965.525
Kif4	4	200.826	154.922	121.873	159.267	335.193	224.083	204.465	212.41	179.136	95.7725	104.097	131.109	258.276	224.489	205.722	267.872	172.25	158.972	91.8559	167.928	287.461	193.815	232.809	244.841
Kit	5	246.318	259.854	86.1996	86.6261	114.659	138.873	205.487	270.027	364.817	152.461	97.3804	100.206	164.654	161.365	181.818	365.139	302.756	464.737	79.6891	105.474	105.627	146.048	256.373	363.228
Mdk	5	234.178	140.273	118.145	97.5581	137.568	275.021	384.524	398.929	191.09	194.695	116.881	123.874	134.592	277.913	487.082	335.798	178.214	178.966	112.028	156.498	130.76	230.595	325.059	411.346
Mki67	5	2249.67	1526.06	435.365	1161.52	1900.94	1553.71	1957.64	2192.1	1770.69	624.743	386.429	905.104	1851.53	1841.93	1784.87	2796.1	1565.49	1422.19	288.803	1282.28	1886.77	1233.64	3096.67	2908.98
Col5a2	5	1000.53	177.871	194.827	288.843	1147.36	2936.54	2642.34	1828.06	419.603	263.91	264.091	335.975	892.396	1651.89	3212.32	1501.51	982.218	277.842	145.325	344.51	926.354	2439.38	2531.54	1672.63
Ncam1	5	117.969	40.1214	22.5846	30.3339	188.209	349.745	370.754	317.777	73.0301	36.7431	30.9057	21.4536	98.9858	252.441	382.989	214.736	112.133	51.0451	24.6166	24.5736	122.211	376.347	282.461	312.424
Ccna2	5	858.438	442.045	115.578	438.469	866.599	648.984	730.525	841.845	673.619	240.206	122.13	382.09	809.451	741.884	597.85	896.016	468.706	538.719	171.992	487.142	920.593	500.29	688.289	941.952
Slc8a1	5	8.10684	7.48442	7.03573	8.87157	9.31361	11.4924	10.3251	8.54642	6.82212	6.97329	7.78189	7.23127	7.72503	10.908	10.1561	8.71029	8.82417	7.09666	7.38516	7.27511	8.1267	14.3438	12.3638	8.72418
Csrp2	5	358.09	374.554	313.908	342.455	882.602	1482.69	905.211	880.781	406.652	291.185	303.199	361.339	743.253	752.032	982.981	661.923	418.003	456.791	216.342	368.38	644.662	1260.78	997.332	656.04

## Sheet: GSE460
Gene	Cluster	T0_rep1	T2h_rep1	T3d_rep1	T14d_rep1	T0_rep2	T2h_rep2	T3d_rep2	T14d_rep2	T0_rep3	T2h_rep3	T3d_rep3	T14d_rep3
Egf	1	589	301.7	272.4	132.6	350.5	391.3	137.7	175.4	160.6	376.5	72.2	201.4
Lepr	1	14.3	176.7	144.4	175.3	86.8	260.1	110	300.2	46.2	136.2	55.6	217.8
Pvalb	1	10207.9	5593.5	3532.8	1702.2	5870.6	5209.6	1944.7	2307	6062.5	4358.3	644.3	2254
Nfe2l3	1	72.7	81.5	20.5	114.1	78.8	30	69.6	93.5	64.1	113.2	43.9	90.2
Reck	1	295.7	1029.4	839.4	640.9	431.7	1150.7	623.9	476.1	718.5	1554.3	508.8	484.3
Efhd1	1	180.5	99.3	153.5	148.6	255.1	205.2	112.9	200.3	408.4	77.7	101.3	112.6
Aldh1a1	1	2591.1	1989.7	1750.7	532.3	1747.6	2850.7	1277.4	941	1619.6	2576.4	723.4	1433.3
Dab2	2	135.8	249	668.5	248.3	289.1	333.6	441.6	325.7	367.9	201.2	561.4	274.5
Pde4b	2	65	147.3	122.8	73	142.6	367.3	90.2	124.9	242.5	133.5	192.2	72.3
Osmr	2	418	1308.5	875	591.3	734	1564.8	1022.5	510.5	559.1	1855.9	1470	426.6
Pdpn	2	207.1	516.3	868.6	542.4	345.3	317.6	770.7	340.7	366.5	323.8	1162.5	360.4
Phlda1	2	280.2	513.2	271.5	235.7	169.2	799.6	485.2	283.8	237.8	505.3	1086.2	231.6
Npl	2	48.8	251.3	483.9	591	420.9	170.5	408	351.5	176.4	239.7	430.7	519.2
Timp1	2	702.9	927.2	3131.8	4188.5	624.1	1100.2	8117.7	1559.4	1259.7	782.3	14573.9	1876.5
Ncf2	3	164.1	162.9	230.2	178.8	205.2	81.8	218.7	101.6	110.8	132.4	411.4	132.9
Cd14	3	921.4	990.7	2036.1	1099.3	775	1478.2	3703.9	904.5	734.8	940.6	8250.9	835.9
Ncf4	3	48.8	38.7	290.9	91.3	193	36.4	487.1	196.6	102.9	19.9	626.3	217.6
C3ar1	3	198	228.8	495.1	361.9	225.6	164.2	582.1	342.1	294.2	225.2	920.3	327.5
Csf3	3	363.1	424	541.9	687	253.9	242.8	856.4	508.1	150.1	245.7	1753.3	531.7
Cxcr2	3	89.4	91.2	96.5	140.5	14.9	62.6	136.7	76.2	68.1	111	249.2	73
Gpsm3	3	348.5	318.6	263.6	361	197.1	210.1	565.3	351.2	395.2	177.2	908.5	375.2
Itgb2	3	219.8	327.5	222.6	269.9	297.9	126.4	392.3	242.3	88.7	152	655	359
Cd53	3	269.2	791.8	1698.2	585	354.8	516.5	2339.9	532.9	368.2	473	3253.4	577
Ccr1	3	80.8	100.5	288.4	271	38.7	152.8	362.1	160.2	74.6	21.3	780.5	108.6
Hck	3	215.4	184.3	362.9	326.7	143.6	116.7	313.6	359	344.9	119.7	503.1	259.8
Hcls1	3	149.7	38.9	318.2	123.7	55	50.7	391	194	149.9	71	500.7	199.4
Marcksl1	3	316.1	507.9	579.7	1218.2	395	377.1	1140.4	1520.8	482.3	359.7	1987.4	968.2
Plscr1	3	141	95.6	201.1	49.9	7.3	177	208.4	194.2	190.7	145.1	241.6	95.9
Plaur	3	131.7	248.7	245.5	161.3	129	131.4	374.1	93.7	260.4	237.4	805.9	111.1
Cdc6	3	50.1	206.3	194	216.7	25.4	171.5	174.7	234.7	87.4	173.9	259.3	203.6
Hsd11b1	3	779.7	365.2	392	211.7	312.6	486.5	285.5	171.1	114	483.7	271.7	197
Slc11a1	3	290.4	414.4	502.6	541	348.8	275.8	782.7	430.4	327.3	394.2	1057.1	419.9
Slc2a3	3	236.7	57.9	189.2	214.1	200.6	141.9	284	183.5	171.9	182.9	457.2	193.3
Adam8	3	66.1	585.6	793.3	570.5	251.2	447.3	1191.8	419.2	122.5	547.2	2310.7	415.4
Crem	3	150.2	172.7	166.8	146.6	196.3	163.4	171.8	22.4	212.5	206.6	348	81.4
Pirb	3	524.1	536.6	781.5	407	250.8	280.3	965.8	352.9	504.8	299.7	1046.8	242.5
Cd72	4	66.2	104.5	160.5	184.1	52.7	81.1	165.4	107.6	139.9	83.6	196.4	151.8
Rarres2	4	3926.7	3165	5383.2	1390.9	2133.9	3724	5288.9	1600.8	2106	4813.5	8213.7	2158.4
Vsnl1	4	49.4	31	17.9	205.8	102.8	12.2	86.4	161.1	250.1	51	51.8	57
Cotl1	4	40.6	14.1	146.9	111.8	197.8	25.3	143.5	131.7	90.6	16.5	225.3	98.1
Cdca8	4	33	146.5	307.2	452.5	282.5	212.7	356.3	361.2	407	132.9	289.1	287.3
Ada	4	22.3	77.3	24.6	239.3	136.6	152.9	154.8	167.3	219	69.5	88.3	68.1
Birc5	4	108.6	161.8	235	483.1	194	116.6	249.8	203.8	245.4	21.2	277.7	248.9
Prc1	4	140.2	81.7	272.4	387.1	229.9	252.9	356.3	490.5	237.7	155.3	562.4	401.3
Kif20a	4	31	45.7	128	382.4	88.8	113.9	163.1	320.8	66.6	135.7	247.8	265.7
Ccdc88a	4	42.1	79.9	103.2	73.9	27.8	105.8	54.1	86.5	59	83.5	127.1	75.2
Endou	4	110.9	137.2	451.4	675.9	322.9	128.8	350.9	271.1	120.9	105	365.2	493.7
Clec4a2	4	15.7	70.8	173	83.3	66.8	82	198	125.6	67	70.6	99.2	96.2
Cdk1	4	94	176.1	499.9	812.1	244.5	175.9	595.3	802.3	252.6	109.4	754.7	698.1
Kif4	4	183.9	87.6	79	98.4	133.7	97.7	120.3	194	325.3	154.6	150.3	194
Kit	5	133.6	197.5	189.3	240.5	13.6	81.7	149.8	180.7	153.1	223.3	171.6	161.9
Mdk	5	191.3	305.5	186.7	1047.6	440.4	331.3	288.3	731.2	261.8	412.1	353.2	657.7
Mki67	5	152	219.1	176	152.1	204.3	306.2	152.9	241.8	788.1	194.5	185.2	114.4
Col5a2	5	3128	2303.9	3852.7	8794	3760.6	2616.8	4054.3	6720.9	4324.7	2682.9	7557.5	4700.7
Ncam1	5	354.2	492.7	426.4	951.5	308	372.9	513.3	941.9	365.6	578.2	386.2	698.6
Ccna2	5	380.6	410.9	508.4	1096.8	530.4	313.8	649	1014.4	446.9	211.4	610	801.2
Slc8a1	5	181.6	177.7	226.9	206.7	146.9	89.4	186.1	181.1	168.2	82.1	362.6	145.6
Csrp2	5	356.2	359.9	792.7	1852.4	366.2	753.9	778.1	1060	121.9	576.7	912.9	550.9

## Sheet: GSE8056
Gene	Cluster	T0_rep1	T1-3d_rep1	T4-7d_rep1	T>7d_rep1	T0_rep2	T1-3d_rep2	T4-7d_rep2	T>7d_rep2	T0_rep3	T1-3d_rep3	T4-7d_rep3	T>7d_rep3
EGF	1	17.9698	11.3336	9.1007	11.1335	14.659	14.1682	11.3336	13.4915	27.8992	8.70978	13.1191	6.58378
LEPR	1	38.3161	11.0661	16.9913	11.0661	38.7037	28.692	11.0661	19.6599	59.0973	16.3537	25.3683	19.1579
PVALB	1	22.0343	11.0661	11.897	11.0661	10.6154	10.8596	10.9571	11.6202	20.6012	7.22747	11.6202	9.33493
NFE2L3	1	49.7355	31.2544	32.9296	33.0445	73.4811	32.2149	55.9634	36.2853	140.104	42.6909	44.0774	47.7485
RECK	1	23.9609	20.7345	24.2015	20.7345	28.9623	15.6512	20.7345	16.6805	34.2989	17.6167	23.9609	24.7996
EFHD1	1	185.713	51	36.8657	51	147.398	52.97	50.3268	64.3362	156.109	62.019	65.6715	80.5926
ALDH1A1	1	179.718	48.3328	172.403	72.6289	127.585	57.9921	155.863	81.7223	284.116	51.8521	193.929	93.3257
DAB2	2	49.4279	30.0033	93.0789	87.9619	48.4162	48.9195	47.6678	45.4222	60.0996	45.3726	119.119	71.8564
PDE4B	2	62.011	354.947	221.455	361.377	61.4832	158.528	354.947	141.386	78.0968	272.21	208.659	231.799
OSMR	2	191.3	499.936	558.679	639.887	256.738	564.68	477.96	393.105	243.095	589.659	683.487	571.658
PDPN	2	46.7115	150.643	326.564	143.615	52.6497	217.111	187.465	174.999	27.8992	134.718	277.92	124.815
PHLDA1	2	231.103	624.604	410.849	429.274	274.115	344.942	522.7	562.505	172.103	349.401	647.708	351.869
NPL	2	224.415	330.492	357.86	455.274	109.526	290.897	435.939	257.128	185.096	340.666	348.575	733.12
TIMP1	2	1761.81	8383.42	6010.65	7366.29	2469.08	6624.12	6575.85	4458.25	1316.12	7170.34	6052.98	5487.3
NCF2	3	154.983	539.592	778.962	646.524	281.39	707.554	608.998	314.896	196.094	923.408	389.49	679.915
CD14	3	377.645	1061.26	1663.28	1986.23	682.923	1391.97	1359.69	860.802	429.122	1398.03	1030.77	1812.29
NCF4	3	86.32	208.963	268.841	156.814	124.338	196.784	189.624	149.918	75.0983	338.987	186.508	360.086
C3AR1	3	149.815	248.259	474.11	543.265	270.735	410.044	511.733	262.682	147.096	501.749	445.468	745.632
CSF3	3	39.8461	121.637	131.898	172.294	57.3955	102.923	114.674	118.04	39.2013	142.138	111.368	108.805
CXCR2	3	42.8313	175.638	269.186	175.638	42.3148	315.114	175.638	134.67	66.0969	356.81	134.17	191.363
GPSM3	3	61.7295	98.4378	83.2981	98.4378	77.9154	106.665	90.9715	99.8345	48.1029	199.659	76.3522	140.246
ITGB2	3	234.505	569.611	933.528	1133.04	406.89	636.115	679.604	486.761	171.11	1014.17	614.394	1024.1
CD53	3	32.175	59.6306	71.9501	55.9634	40.6787	45.2223	54.5189	39.709	34.2989	102.93	53.087	60.7393
CCR1	3	79.1279	394.144	441.556	573.003	125.925	447.437	487.513	272.682	58.0962	782.396	480.56	883.419
HCK	3	132.771	503.268	695.652	503.268	216.961	548.49	413.666	321.432	83.1051	576.868	438.339	635.672
HCLS1	3	230.149	820.638	763.865	806.606	419.479	795.745	736.941	445.959	201.09	1107.16	601.735	942.67
MARCKSL1	3	267.138	473.321	293.751	515.582	256.703	313.553	367.923	748.805	117.102	377.201	471.568	443.861
PLSCR1	3	75.3795	330.632	446.048	558.133	102.654	282.634	489.862	167.123	115.102	601.756	245.117	573.131
PLAUR	3	93.12	1465.89	653.993	908.174	120.889	1202.72	910.616	773.997	71.0967	1525.6	725.633	798.393
CDC6	3	18.4798	74.3008	62.8737	34.0354	17.1563	65.6986	72.2398	47.6021	9.69945	52.8729	98.5218	32.9948
HSD11B1	3	754.609	141.259	156.679	167.302	325.849	146.526	210.624	81.6885	284.116	150.281	242.729	137.176
SLC11A1	3	51.6289	107.303	88.7538	114.496	64.585	129.713	107.303	87.3375	45.1007	78.8977	77.6366	95.9586
SLC2A3	3	72.0963	729.582	816.481	735.796	133.377	970.768	449.074	511.178	70.0995	785.793	482.286	563.285
ADAM8	3	27.2388	62.3193	29.9506	43.8535	27.3781	43.66	65.6377	38.8641	26.2002	54.6523	24.9796	32.8366
CREM	3	32.1262	129.296	95.6646	129.296	35.4936	75.4002	91.3194	48.9195	22.899	108.378	64.8527	56.7946
LILRB3	3	124.922	297.92	286.565	317.308	114.214	202.649	284.623	169.42	92.1017	385.618	180.862	360.916
CD72	4	19.178	33.767	23.0739	56.9771	19.5761	29.641	39.6434	33.111	21.4007	31.7739	27.299	46.5202
RARRES2	4	284.746	343.641	552.641	946.846	329.191	190.117	440.275	361.098	243.095	185.42	312.906	490.798
VSNL1	4	78.5951	164.302	254.607	136.682	66.7394	305.404	369.225	266.696	105.096	196.748	338.301	140.141
COTL1	4	163.838	680.661	670.756	646.615	258.907	568.586	644.425	661.698	189.099	745.128	621.979	628.611
CDCA8	4	103.122	188.156	177.12	109.633	80.9373	202.816	151.305	179.124	74.1047	168.804	259.014	122.588
ADA	4	56.7034	134.63	116.889	149.942	79.6423	76.7215	113.272	110.512	35.3008	128.728	115.258	158.977
BIRC5	4	38.0424	155.094	85.4621	114.302	33.8355	91.4659	104.962	104.929	21.4007	123.562	117.052	92.7588
PRC1	4	196.324	579.437	520.038	408.61	227.907	580.868	557.187	506.897	174.106	491.363	817.429	400.516
KIF20A	4	45.8817	227.975	356.703	194.649	44.8126	213.343	231.285	242.729	81.0949	173.754	298.823	163.75
CCDC88A	4	8.25964	12.1362	28.407	21.5564	7.93263	7.86078	14.834	9.69075	7.79995	11.6312	9.87961	16.2104
ENDOU	4	336.023	74.3008	60.3908	46.4899	238.713	155.518	103.621	107.521	171.11	119.143	141.972	80.6527
CLEC4A	4	61.551	92.4624	268.677	182.936	75.1097	116.601	134.973	75.8068	74.1047	113.399	94.3217	85.1983
CDK1	4	77.2842	261.774	453.363	291.628	68.7473	261.851	402.306	203.91	129.1	166.997	411.914	133.656
KIF4A	4	35.8131	156.437	160.543	128.64	40.8023	159.712	147.733	149.464	41.1024	123.839	216.245	114.719
KIT	5	557.025	232.465	141.977	112.793	393.484	267.728	158.306	134.318	360.12	246.06	257.022	201.438
MDK	5	66.7394	94.9929	142.197	178.643	64.1502	60.8507	140.641	245.117	34.2989	91.0542	107.922	144.476
MKI67	5	51.5152	225.379	326.123	182.549	48.7579	180.662	312.279	206.058	49.0967	130.129	265.303	127.946
COL5A2	5	356.497	504.194	1097.67	2199.03	432.039	457.291	963.316	1416.37	421.115	456.722	1011.06	839.348
NCAM1	5	13.1481	8.56671	10.2568	9.07788	12.8276	10.2798	8.56671	11.0667	15.0009	8.70036	10.512	7.39975
CCNA2	5	71.6504	186.303	224.616	163.676	54.7369	169.818	215.503	136.917	111.101	120.759	204.557	118.044
SLC8A1	5	51.246	28.5995	30.8055	28.5995	44.0774	44.0774	28.5995	44.0774	38.2016	15.8416	39.458	15.8416
CSRP2	5	198.775	422.054	390.861	689.961	164.79	471.503	471.251	744.276	140.104	457.837	408.746	418.929

## Sheet: GSE28914
Gene	Cluster	P1_intact	P1_acute	P1_d3	P2_intact	P2_d3	P3_intact	P3_acute	P3_d3	P4_intact	P4_acute	P4_d7	P5_intact	P5_acute	P5_d7	P6_intact	P6_d3	P6_d7	P7_intact	P7_acute	P7_d3	P7_d7	P8_intact	P8_acute	P8_d3	P8_d7
EGF	1	33.5411	9.88893	20.0931	36.0962	18.3422	22.4673	52.2443	18.3422	19.0116	58.4857	15.4048	24.2715	32.4267	15.3864	24.3386	15.4674	19.9957	29.7545	37.7656	20.2563	20.6086	21.4969	22.3399	8.4758	12.7678
LEPR	1
PVALB	1	7.54572	9.48442	10.7563	9.92497	9.65679	7.74415	10.8916	9.64573	7.99359	11.1003	9.13159	7.79463	8.21077	9.69618	7.47352	9.73307	9.72042	10.3003	7.20352	9.38216	9.74872	7.73131	9.47233	7.83663	13.4449
NFE2L3	1	106.357	30.0369	60.2367	190.724	93.6809	183.799	44.3579	52.9951	216.543	195.595	132.169	158.983	233.075	217.664	192.171	51.6629	81.9269	150.982	64.0612	51.5467	60.7444	176.539	62.9917	93.7332	124.242
RECK	1
EFHD1	1	187.933	276.466	139.571	360.658	88.4915	295.264	777.609	201.466	165.775	342.102	113.241	286.032	309.903	182.34	127.273	237.771	181.974	382.241	429.257	271.37	161.622	253.658	460.271	95.3007	141.72
ALDH1A1	1	714.242	987.021	605.538	646.577	286.723	568.62	1008.28	233.168	457.238	635.483	336.2	645.111	810.625	672.558	169.092	358.396	740.383	841.095	941.141	474.229	335.527	655.793	1346.66	151.128	457.165
DAB2	2	27.5567	68.4635	161.534	21.9612	57.2318	22.4545	22.0523	125.491	22.5227	18.0296	84.3179	25.6725	25.328	83.1185	22.9751	143.776	165.183	22.4849	22.0884	182.053	88.5896	29.6838	37.1877	46.2821	167.564
PDE4B	2	52.3083	48.1883	63.8917	64.149	83.9017	62.1789	46.5638	236.533	22.2454	41.321	37.0112	48.6422	36.1957	60.3071	37.6847	60.9646	44.8027	36.3054	25.1147	108.288	72.5059	38.5428	50.2824	164.807	29.2463
OSMR	2
PDPN	2	41.6144	28.8379	206.014	36.9958	227.103	49.4576	37.365	240.7	48.6585	40.3323	217.141	49.0885	53.0302	136.166	54.3654	179.56	249.653	42.8841	46.3977	251.304	234.849	41.5591	55.5052	279.308	105.503
PHLDA1	2
NPL	2	241.159	314.586	1160.4	322.516	932.93	213.303	158.366	817.776	259.278	482.215	993.077	327.443	579.625	831.741	272.186	1134.2	1249.37	260.477	294.413	3388.5	1158.27	228.168	258.907	1021.07	1609.95
TIMP1	2	1854.16	2680.33	9151.24	1674.3	10946.6	1406.15	2409.77	14827.1	1698.31	2044.53	6503.75	1814.36	2198.28	6187.18	1494.07	11389.6	7480.79	1481.65	2354.23	12901.5	11705.2	1516.19	2795.47	15406.4	9446.78
NCF2	3	119.699	158.465	496.766	187.082	561.677	184.298	113.367	853.267	168.866	79.9364	315.174	150.339	129.958	273.186	153.827	672.393	443.108	163.366	85.3021	1884.51	541.446	181.491	228.369	1672.4	385.283
CD14	3	498.532	1197.45	2063.04	465.825	2058.66	588.722	671.009	4361.88	381.245	575.246	1611.07	598.792	613.773	2010.38	297.238	3131.25	2490.57	460.636	1085.57	4723.91	2699.39	411.85	1177.87	2260.85	2826.93
NCF4	3	110.121	166.958	286.675	116.731	278.441	89.9328	73.4207	324.845	64.6641	55.9468	158.496	60.1946	66.212	139.162	37.0078	249.854	201.241	55.7495	84.2493	345.679	137.327	62.7567	126.521	474.883	217.8
C3AR1	3	210.658	563.421	643.217	149.445	1187.82	195.324	149.975	1812.29	104.239	113.401	476.068	174.41	185.298	495.068	133.351	672.857	691.264	138.966	250.947	1533.11	628.992	134.412	317.369	1077.11	738.756
CSF3	3	52.6051	42.1008	52.1813	53.9409	70.3622	45.1007	48.3895	58.7081	47.5609	46.6145	56.5736	49.1887	44.6243	62.3761	44.4202	59.3931	50.3152	47.5575	59.0749	46.7927	63.2609	43.8269	52.5217	170.006	48.0816
CXCR2	3	51.8297	62.0999	69.3486	118.004	89.1836	147.883	85.6765	121.879	100.298	102.337	271.994	95.3037	192.245	157.741	155.853	322.197	147.513	82.2365	50.9248	1233.57	97.0523	101.243	81.4929	1134.82	239.314
GPSM3	3
ITGB2	3	242.815	384.406	1185.12	220.084	1084.01	319.976	239.658	1327.29	194.487	176.144	845.523	322.344	379.317	878.37	313.555	1308.46	1332.44	216.061	265.709	1998.85	871.319	276.89	665.294	1830.91	1135.45
CD53	3
CCR1	3	31.176	39.5584	378.396	30.9117	972.496	47.8956	46.1179	1224.14	39.8083	46.4848	466.949	36.563	30.8828	194.429	48.3202	524.883	280.322	19.9121	61.9465	1415.43	228.985	43.2487	79.984	989.765	279.116
HCK	3	112.051	175.446	496.42	96.4564	567.578	158.208	88.5982	854.366	116.751	68.6542	397.71	114.034	109.276	289.373	128.917	595.758	347.79	126.815	90.0246	953.939	410.121	103.759	174.236	1078.65	419.894
HCLS1	3	160.032	367.091	624.25	121.199	677.094	189.45	148.864	778.095	148.25	119.202	519.387	183.491	207.616	415.609	172.976	633.918	447.551	149.627	159.474	1194.79	492.462	168.158	320.438	1450.2	658.623
MARCKSL1	3	685.1	1084.37	1131.62	805.879	1266.45	698.99	1840.01	1502.44	622.012	1274.95	1585.75	601.498	1103.82	1761.68	452.014	993.554	1336.69	790.18	978.906	1359.02	1715.39	598.912	927.203	1891.78	960.707
PLSCR1	3	574.134	730.653	2615.53	650.44	7229.57	664.658	1041.37	8274.16	483.629	595.946	2226.17	517.135	630.033	1290.56	763.219	2510.37	1560.45	610.724	770.824	3270.99	1453.43	697.824	1130.77	3825.86	1536.65
PLAUR	3	114.38	117.749	675.973	90.3489	906.995	144.326	141.498	1195.46	93.1737	90.2248	389.335	91.7839	107.582	441.949	81.4143	685.164	542.548	95.8626	114.67	2168.37	1544.15	102.174	141.549	3162.48	279.709
CDC6	3	19.6003	25.1009	176.487	28.7541	134.147	24.3141	16.087	112.72	18.6309	16.5313	114.725	21.5734	23.7027	48.8949	30.3539	127.116	99.6048	19.5386	19.0869	96.4055	92.8496	19.4911	16.5488	127.852	69.8297
HSD11B1	3	609.013	120.999	187.799	580.658	403.866	1077.02	305.388	385.515	832.573	1615.46	365.896	953.404	1451.72	267.876	1118.37	435.346	168.688	535.763	393.812	358.936	120.195	648.444	195.237	768.533	251.467
SLC11A1	3	27.032	20.4806	28.6879	25.9666	30.1742	29.8011	24.722	46.5271	29.6843	26.4809	30.1611	27.1017	24.3429	29.1139	27.7254	30.6482	23.6883	28.4446	28.2853	95.0329	37.7454	30.785	30.4005	55.7738	32.2979
SLC2A3	3	92.1721	160.137	634.584	109.288	674.115	176.163	212.949	736.467	143.271	177.753	566.502	97.6182	139.643	461.579	133.781	641.733	453.199	122.383	249.61	1716.8	1651.68	153.481	346.199	4152.77	457.827
ADAM8	3
CREM	3	187.501	213.716	394.142	166.063	569.488	158.425	179.568	628.184	155.215	159.4	254.287	138.757	186.141	234.184	117.55	342.919	211.089	147.257	169.408	894.813	242.54	120.534	153.663	684.391	211.839
LILRB3	3	80.5864	101.954	201.941	82.2959	444.186	95.1996	80.4925	634.351	56.8716	74.2133	161.81	79.8561	64.8478	141.383	64.5868	192.866	159.553	91.0919	116.392	377.905	184.847	56.7281	96.746	298.324	149.717
CD72	4	19.6294	25.8897	36.7032	20.3292	36.8446	26.826	24.0677	35.8679	25.1512	27.2347	63.8097	29.253	18.8134	31.1864	17.373	36.3142	30.9875	25.2514	27.9989	50.7457	27.1765	23.1883	33.6974	79.7008	72.245
RARRES2	4	765.108	3528.78	974.992	1100.17	313.944	784.311	1335.62	686.315	315.285	733.506	657.518	825.242	943.727	750.133	282.575	821.587	912.732	1268.45	2372.79	566.857	1079.71	693.119	1823.3	541.787	1320.62
VSNL1	4	351.596	6.38462	643.305	270.252	871.266	309.112	445.7	871.205	239.095	558.464	599.949	169.842	444.216	444.656	185.006	498.01	431.359	147.166	203.409	212.259	684.822	127.849	114.165	292.991	568.963
COTL1	4	219.158	522.293	1507.55	357.158	1439.28	258.972	275.251	1228.13	265.393	216.253	1240.78	263.219	373.884	831.882	432.914	1445.41	1206.87	259.792	379.535	2438.27	1175.33	336.539	749.449	2741.68	1295.04
CDCA8	4	85.3688	87.4891	258.588	68.5979	223.465	94.6124	59.722	199.033	72.5966	54.0626	202.562	59.6913	63.9189	123.92	85.2041	202.661	192.454	63.2	44.6041	171.681	189.697	77.3109	69.799	170.563	234.991
ADA	4
BIRC5	4	53.905	72.7666	216.285	54.0812	176.032	52.8087	41.0243	133.885	25.4837	30.1154	90.8589	27.1564	40.5612	78.7964	41.1274	105.51	128.058	28.3472	27.7275	91.3844	104.717	35.3831	35.6355	83.9117	128.272
PRC1	4	322.714	236.594	1001.89	330.495	939.822	303.479	181.212	775.761	204.536	133.073	777.64	262.646	177.922	497.251	323.554	745.804	827.257	173.683	108.592	535.271	796.688	365.889	224.642	531.392	953.386
KIF20A	4	102.158	128.432	636.28	77.1891	709.559	68.9034	66.6196	526.352	54.6501	32.5994	697.337	75.0657	87.7415	491.913	92.8505	625.029	835.482	36.0943	22.2399	540.662	760.213	99.5855	54.4114	344.172	940.489
CCDC88A	4
ENDOU	4	366.447	21.6489	140.408	383.161	86.8013	298.301	118.799	19.3757	428.992	861.766	210.08	198.027	501.383	195.978	470.875	65.1678	121.981	284.544	194.592	70.9996	159.038	296.921	66.9678	22.0197	119.196
CLEC4A	4	59.6199	69.3792	191.116	62.298	137.217	55.015	31.0905	426.401	41.8146	28.6453	79.0136	52.2454	44.805	88.2638	67.4043	164.908	97.1619	55.4198	29.122	249.658	127.532	61.2835	81.5728	612.001	140.378
CDK1	4	152.288	166.263	697.584	161.411	648.607	159.19	81.778	621.251	79.5536	63.3136	595.378	106.904	105.131	303.461	141.524	512.943	569.466	70.491	40.1568	408.031	509.617	150.497	89.3218	396.155	611.642
KIF4A	4	60.593	66.5993	279.021	80.3345	257.25	61.4211	43.954	243.949	49.2072	24.1865	240.065	58.1314	55.8698	159.787	76.1471	245.272	282.529	27.033	19.6104	208.819	256.296	59.9684	38.7415	170.491	270.691
KIT	5	1397.29	702.602	726.682	1186.66	358.558	1027.68	1501.56	755.05	1303.77	1039.2	473.658	1582.43	951.534	579.679	922.446	611.825	364.372	1557.25	1510.89	726.673	649.639	1192.02	1605.33	406.537	334.25
MDK	5	123.499	133.049	125.872	105.939	132.342	110.567	199.278	176.366	76.3327	121.912	143.744	98.4639	126.189	175.208	55.5784	115.658	161.234	92.4521	123.151	123.043	121.392	115.972	243.755	92.4028	114.006
MKI67	5	61.013	33.3963	331.033	54.0324	324.643	55.002	39.1288	276.158	26.8336	34.6747	167.813	41.9403	41.2033	112.124	65.9119	306.78	268.341	33.6437	17.5067	175.444	224.128	63.6058	44.7785	221.358	293.617
COL5A2	5	450.95	1234.13	882.228	643.938	789.451	185.52	316.204	741.837	485.603	519.057	1870.99	1085.23	1144.03	3855.52	326.09	1850.97	3353.67	412.543	583.174	1737.84	2634.72	657.335	1286.23	1802.96	1998.03
NCAM1	5	99.9011	41.0446	55.753	59.2563	37.467	49.0797	55.5192	39.3064	74.2104	81.418	63.7153	82.7333	97.2614	44.3331	38.2537	42.5177	35.0533	86.1544	85.9138	56.9996	62.2754	107.513	179.095	42.8906	39.3179
CCNA2	5	138.38	113.366	566.691	144.752	595.167	128.411	74.9357	475.268	109.7	73.8275	482.456	106.39	98.9586	288.835	179.95	478.546	435.12	80.7001	86.6286	385.632	466.67	170.006	108.141	396.303	537.7
SLC8A1	5
CSRP2	5	255.105	590.779	543.18	366.185	568.487	286.811	388.387	617.908	273.754	676.616	982.916	465.127	601.027	1160.97	292.64	578.682	912.007	457.438	374.07	321.791	884.266	266.704	390.428	461.701	642.608

## Sheet: GSE50425
Gene	Cluster	P1_intact	P1_d14	P1_d21	P2_intact	P2_d14	P2_d21	P3_intact	P3_d14	P3_d21	P4_intact	P4_d14	P4_d21
EGF	1	104.1	99.4	101.5	119.5	113.6	107.7	116.7	104.9	107.6	113.8	108.4	99.5
LEPR	1	673.2	281	154.1	321.9	203.8	215.6	1004.2	240.7	252.6	659.7	214.5	252.8
PVALB	1	95.5	104.8	91.6	106.9	108.3	99.6	112.2	109.9	100.2	93.3	92.4	95.5
NFE2L3	1
RECK	1	1018.8	614.3	413.5	342.4	691.2	598.2	690.9	590	801.6	663.6	478.8	649.8
EFHD1	1	884.2	711.5	480.2	807.2	803.9	1025.7	1725.9	752.2	745.5	941.3	557	942.5
ALDH1A1	1	416.9	671.8	435.5	272.5	747.4	754.6	626.5	417.6	676.1	325.5	502.3	661.1
DAB2	2	1183.1	2802.5	1536.7	889.9	2219.2	1220.3	1084.3	2554.1	2954.3	528.9	1551.6	1788.3
PDE4B	2	168.4	345.6	247.4	182.5	304.4	187.7	226.7	357.2	259.5	153.8	217.5	284.7
OSMR	2	131.9	336	159.3	154	257.5	159.9	141.8	301.3	256.3	133.3	192.8	194.5
PDPN	2	431.9	3634.1	1262.3	738	2832	1047.7	350.3	3845.2	3025.7	787.8	2034.2	1932.4
PHLDA1	2	164.4	186.5	147.5	158.5	160	147.4	187.4	230.3	196.3	140.8	176.3	182.2
NPL	2	168.8	515.6	432.9	264.3	563.1	480.3	194.1	511.1	470.9	276.5	319.7	435.9
TIMP1	2	6072	16585.6	11278.3	7810.4	15375.7	11115.8	4849.9	18558.7	14422.1	4325.6	8830.8	10911.4
NCF2	3	152.5	224.3	203.5	266.6	267.9	221	169.8	232.5	249	139	167.7	246.9
CD14	3	5349.3	14718.6	9903	4882.9	12483.1	6635.8	5109.5	15283.7	11631.8	1766.9	4636.1	10041.7
NCF4	3	192.8	452.6	413.8	234.6	361.2	226.5	232.4	314.3	344.3	129.8	196	309.1
C3AR1	3	129.7	203.6	197	188	313.9	197.7	144.8	233	252.4	130.9	132.6	218
CSF3	3
CXCR2	3	122.6	110.4	113.6	164.1	131.3	142.2	122.3	112.8	123.3	138.4	114	122.9
GPSM3	3	175.5	328.3	328.2	261.9	433.1	318.9	213	373.3	315.3	171.2	238.4	404.1
ITGB2	3	2560.2	5209.1	4577	3893.5	7372	4886.7	1878.5	4495.2	4519.6	1539.8	2857.7	7146.6
CD53	3	177.2	340.2	372.4	263.2	542.6	355.5	217.7	359.8	408.1	162.1	223.8	506
CCR1	3	136.1	293.8	220.2	151.2	220.6	146.1	143.1	302.9	241	117.4	139.4	250.2
HCK	3	171.9	426.6	264.6	302.8	340.8	235.9	217.1	428.5	367.1	207.4	207	454.5
HCLS1	3
MARCKSL1	3
PLSCR1	3	108.4	367.3	213.3	171	239	168.5	125.6	356.4	214.4	111.1	147.9	185.5
PLAUR	3	148.7	591.2	289.9	174.9	567.2	147.2	146.6	982	900	141.8	444.9	389.1
CDC6	3
HSD11B1	3	307.3	137	105.7	392.7	114.2	198.6	467.8	145.3	127.6	981.7	289.4	134.4
SLC11A1	3
SLC2A3	3	552.1	1994.1	1110.3	967.7	1552.1	673.5	747.9	2675.7	2076.7	379.3	1395.2	1514.2
ADAM8	3	107.3	123.7	108.4	130.7	136.6	115.2	121.1	128.9	138.9	112.7	108	134.1
CREM	3	107.3	100.9	97.1	107.2	103.8	106.5	110.7	106.9	112	107.5	106.3	92.9
LILRB3	3
CD72	4	114.8	156.9	183.3	110.6	215.6	164.9	122.6	186.5	160.4	111.1	109.9	241.9
RARRES2	4	723.9	1753	2750.1	389.3	2309.5	508	970.1	2612.2	2387.4	503.4	721.7	934.1
VSNL1	4
COTL1	4
CDCA8	4
ADA	4	287.2	618.8	558.6	276.4	772.7	502.9	335.3	653.4	785.5	348.6	446.9	619.7
BIRC5	4
PRC1	4
KIF20A	4	136.4	333.3	285.2	211.5	418.6	295.8	137	312.7	335.1	211.7	209.2	312
CCDC88A	4
ENDOU	4	132.3	138.4	99	211	128.1	123.8	136.8	115.4	105.4	250.5	192.7	149.2
CLEC4A	4	191.3	262.8	295.3	320.2	403.1	387.4	272.6	340.9	542.9	227.2	224.1	353.9
CDK1	4	102	123.3	133.8	140.3	144.8	129	123.9	154	135.4	120.2	110.3	153.3
KIF4A	4
KIT	5	562.8	522.9	288	405.6	482.4	468.2	646.9	442.9	421.9	561.9	337.6	472.5
MDK	5	247	1815.2	1641.3	222	2058.8	884.8	380.6	1894	2227.5	309.7	1764.3	2792.9
MKI67	5
COL5A2	5
NCAM1	5
CCNA2	5	146	251.3	204.8	227.6	235.2	206.9	144.8	236.4	282.4	192.8	187.5	274.7
SLC8A1	5
CSRP2	5	299.4	1901	1625.1	564.3	1606.3	750.7	721	1753.3	1441.8	509.7	2333.6	1535.2
