# Supplementary material for: Robust classification of wound healing stages in both mice and humans for acute and burn wounds based on transcriptomic data
Source: BMC Bioinformatics. 2023 Apr 25;24:166. doi: 10.1186/s12859-023-05295-z (PMC10127407; doi:10.1186/s12859-023-05295-z)
Supplement: Supplementary file 3 — Additional file 3. Matlab code with the model. To run the model the data file must be in the same folder. [file 12859_2023_5295_MOESM3_ESM.m]

%------Reading table to arrays----------
T1=readtable('Supplementary_file2_Data_clustered.xlsx','Sheet','GSE23006');
T2=readtable('Supplementary_file2_Data_clustered.xlsx','Sheet','GSE460');
T3=readtable('Supplementary_file2_Data_clustered.xlsx','Sheet','GSE8056');
T4=readtable('Supplementary_file2_Data_clustered.xlsx','Sheet','GSE28914');
T5=readtable('Supplementary_file2_Data_clustered.xlsx','Sheet','GSE50425');

A1=T1{:,3:end};
A2=T2{:,3:end};
A3=T3{:,3:end};
A4=T4{:,3:end};
A5=T5{:,3:end};

Genes=T1{:,1};
Clusters=T1{:,2};
clear T1 T2 T3 T4 T5

%-----Getting mean cluster values, divided by initial time values--------
% GSE23006, 3 replicates
A1r1=getp(A1(:,1:8),Clusters);
A1r2=getp(A1(:,9:16),Clusters);
A1r3=getp(A1(:,17:end),Clusters);
t1=[0 .25 .5 1 3 5 7 10]; %time in days

% GSE460, 3 replicates
A2r1=getp(A2(:,1:4),Clusters);
A2r2=getp(A2(:,5:8),Clusters);
A2r3=getp(A2(:,9:end),Clusters);
t2=[0 2/24 3 14]; %time in days

% GSE8056, 3 replicates
A3r1=getp(A3(:,1:4),Clusters);
A3r2=getp(A3(:,5:8),Clusters);
A3r3=getp(A3(:,9:end),Clusters);
t3=[0 1.5 5.5 10]; %approximate time in days

% GSE28914, 8 patients, individual time set for each patient (days)
A4p1=getp(A4(:,1:3),Clusters); t41=[0 1/24 3];
A4p2=getp(A4(:,4:5),Clusters); t42=[0 3];
A4p3=getp(A4(:,6:8),Clusters); t43=[0 1/24 3];
A4p4=getp(A4(:,9:11),Clusters); t44=[0 1/24 7];
A4p5=getp(A4(:,12:14),Clusters); t45=[0 1/24 7];
A4p6=getp(A4(:,15:17),Clusters); t46=[0 3 7];
A4p7=getp(A4(:,18:21),Clusters); t47=[0 1/24 3 7];
A4p8=getp(A4(:,22:25),Clusters); t48=[0 1/24 3 7];

%GSE50425, 4 patients
A5p1=getp(A5(:,1:3),Clusters);
A5p2=getp(A5(:,4:6),Clusters);
A5p3=getp(A5(:,7:9),Clusters);
A5p4=getp(A5(:,10:12),Clusters);
t5=[0 14 21]; %time in days

clear A1 A2 A3 A4 A5
clear Clusters Genes

M1=[A1r1 A1r2 A1r3]'; t1=[t1 t1 t1]'; clear A1r1 A1r2 A1r3
M2=[A2r1 A2r2 A2r3]'; t2=[t2 t2 t2]'; clear A2r1 A2r2 A2r3
M3=[A3r1 A3r2 A3r3]'; t3=[t3 t3 t3]'; clear A3r1 A3r2 A3r3
M4=[A4p1 A4p2 A4p3 A4p4 A4p5 A4p6 A4p7 A4p8]'; t4=[t41 t42 t43 t44 t45 t46 t47 t48]';
M5=[A5p1 A5p2 A5p3 A5p4]'; t5=[t5 t5 t5 t5]'; clear A5p1 A5p2 A5p3 A5p4
clear A4p1 A4p2 A4p3 A4p4 A4p5 A4p6 A4p7 A4p8 t41 t42 t43 t44 t45 t46 t47 t48

M=[M1; M2; M3; M4; M5];
t=[t1; t2; t3; t4; t5];
clear M1 M2 M3 M4 M5 t1 t2 t3 t4 t5

%----Wound Stage assignment
s=zeros(size(t));
for i=1:numel(s)
    if t(i)<=.25
        s(i)=1;
    else
        if t(i)<=1
            s(i)=2;
        else if t(i)<=5
                s(i)=3;
            else
                s(i)=4;
            end
        end
    end
end
clear i
%           now we have:
%   M   -  5-dimensional vector for each sample point
%   t   -  time corresponding to each sample point
%   s   -  wound stage asigned to each sample point

plot1(s,t) %plot the map of wound stage assignments, Fig.3
plot2(M,s) %plot cluster planes, Fig. 4
%%
%--------Define training and  test datasets
ttp=zeros(size(t));      %training/test points: 1-training, 0-test
%ttp([1:8 25:28 37:40])=1; %replicate 1 is training

rs=[1 1 1]; %training replicate in GSE23006, GSE460 and GSE8056 correspondingly
ttp([rs(1)*[1:8] 24+4*(rs(2)-1)+[1:4] 36+4*(rs(3)-1)+[1:4]])=1; 

x_train = M(ttp==1,:);
s_train = s(ttp==1);
t_train = t(ttp==1);

x_test = M(ttp==0,:);
s_test = s(ttp==0);
t_test = t(ttp==0);


%%
%------Train Classification Model

%----  1.  Detect Inflammation  -------
% Linear classifier in the space of clusters 3, 4 and 5
indx = zeros(size(s_train));
indx(s_train==2)=1;

SVM_Inf = fitcsvm(x_train(:,[3 4 5]),indx,'ClassNames',[false true],'Standardize',true,...
        'KernelFunction','linear','BoxConstraint',1);

%----  2.  Detect hemostasis
x_train1=x_train(~(s_train==2),:);  %inflammation points are removed from training set
s_train1=s_train(~(s_train==2),:);

indx1 = zeros(size(s_train1));
indx1(s_train1==1)=1;

SVM_Hem = fitcsvm(x_train1(:,[1 5]),indx1,'ClassNames',[false true],'Standardize',true,...
        'KernelFunction','polynomial','BoxConstraint',1);
    

%----  3. Discriminate between proliferation and remodeling
x_train2=x_train(s_train>2,:); % inflammation and hemostasis are removed from training
s_train2=s_train(s_train>2,:);

indx = zeros(size(s_train2));
indx(s_train2==3)=1;

SVM_PR = fitcsvm(x_train2(:,[2 5]),indx,'ClassNames',[false true],'Standardize',true,...
        'KernelFunction','polynomial','BoxConstraint',1);

% Now we have a set of classificators: SVM_Inf, SVM_Hem and SVM_PR
%%
%-------Apply the modlel to test data

Class_predict=zeros(size(s_test));

%----detect inflammation-----
[~,score_i] = predict(SVM_Inf,x_test(:,[3 4 5]));
    Class_predict(score_i(:,2)>.2)=2;

%---detect hemostasis------
    nc=find(Class_predict==0);
[~,score_h] = predict(SVM_Hem,x_test(nc,[1 5]));
    for i=1:numel(score_h(:,2))
        if score_h(i,2)>0
            Class_predict(nc(i))=1;
        end
    end
%---detect proloferation and remodeling
    nc=find(Class_predict==0);
[~,score_pr] = predict(SVM_PR,x_test(nc,[2 5]));
    for i=1:numel(score_pr(:,2))
        if score_pr(i,2)>0
            Class_predict(nc(i))=3;
        else
            Class_predict(nc(i))=4;
        end
    end

Class_true=[s_test];
ModelError=numel(find(~(Class_predict==Class_true)))
%%
%-----------plot the results

pointorder=...      % for graphical purposes 
        [0 1 -1 0 0 -1 -1 1 1 -2 2 0 0 -2 2 2 -2 -1 1 1 -1 -2 -2 2 2 -3 3 0 0;...
         0 0 0 -1 1 -1 1 -1 1 0 0 -2 2 -1 -1 1 1 -2 -2 2 2 2 -2 -2 2 0 0 -3 3]';
  
%---------Fig.6-------------
a=unique(table([Class_true Class_predict]));
tmc=a{:,:};
dl1=zeros(numel(Class_true),1);
dl2=dl1;
for i=1:numel(tmc(:,1))
    nt=find(Class_true==tmc(i,1) & Class_predict==tmc(i,2));
    for j=1:numel(nt)
        dl1(nt(j))=pointorder(j,1);
        dl2(nt(j))=pointorder(j,2);
    end
end
dl1=dl1*0.1;
dl2=dl2*0.1;

Cp=Class_predict+dl1;
Ct=Class_true+dl2;
figure 
plot(Ct(Class_true==1),Cp(Class_true==1),'o','Color','#EDB120','MarkerFaceColor','#EDB120','MarkerSize',10)
hold on
plot(Ct(Class_true==2),Cp(Class_true==2),'o','Color','#FF0000','MarkerFaceColor','#FF0000','MarkerSize',10)
plot(Ct(Class_true==3),Cp(Class_true==3),'o','Color','#77AC30','MarkerFaceColor','#77AC30','MarkerSize',10)
plot(Ct(Class_true==4),Cp(Class_true==4),'o','Color','#000000','MarkerFaceColor','#000000','MarkerSize',10)
ylabel('Predicted stage');
xlabel('Assigned stage');
xlim([0 5]);
ylim([0 5]);
plot([0 5],[0 5])
xticks([1:4])
xticklabels({'hemostasis','inflammation','proliferation','remodeling'})
yticks([1:4])
yticklabels({'hemostasis','inflammation','proliferation','remodeling'})
xtickangle(45)
ax=gca;
ax.FontSize = 28;
grid on

%%
figure %--------Fig.7-----------
tt_train=(t_train+((rand(size(s_train))-0.5)*0.3))';
delta3=[0 0 0 0 0 0 0 0 -.1 0 0 0 .1 0 0 0]';
bb3=(2+ones(size(s_train))+delta3)';

plot(t_train(s_train==1),bb3(s_train==1),'o','Color','#EDB120','MarkerFaceColor','#EDB120')
hold on
plot(t_train(s_train==2),bb3(s_train==2),'o','Color','#FF0000','MarkerFaceColor','#FF0000')
plot(t_train(s_train==3),bb3(s_train==3),'o','Color','#77AC30','MarkerFaceColor','#77AC30')
plot(t_train(s_train==4),bb3(s_train==4),'o','Color','#000000','MarkerFaceColor','#000000')

tms=unique(t_test);
dx=zeros(numel(t_test),1);
dy=dx;
for i=1:numel(tms)
    nt=find(t_test==tms(i));
    for j=1:numel(nt)
        dy(nt(j))=pointorder(j,1);
        dx(nt(j))=pointorder(j,2);
    end
end
dx=dx*0.15;
dy=dy*0.1;

tt1=(t_test+dx)';
tt2=(t_test+dx)';

bb1=(ones(size(t_test))+dy)';
bb2=(1+ones(size(t_test))+dy)';

plot(tt1(Class_predict==1),bb1(Class_predict==1),'o','Color','#EDB120','MarkerFaceColor','#EDB120')
plot(tt1(Class_predict==2),bb1(Class_predict==2),'o','Color','#FF0000','MarkerFaceColor','#FF0000')
plot(tt1(Class_predict==3),bb1(Class_predict==3),'o','Color','#77AC30','MarkerFaceColor','#77AC30')
plot(tt1(Class_predict==4),bb1(Class_predict==4),'o','Color','#000000','MarkerFaceColor','#000000')

plot(tt2(Class_true==1),bb2(Class_true==1),'o','Color','#EDB120','MarkerFaceColor','#EDB120')
plot(tt2(Class_true==2),bb2(Class_true==2),'o','Color','#FF0000','MarkerFaceColor','#FF0000')
plot(tt2(Class_true==3),bb2(Class_true==3),'o','Color','#77AC30','MarkerFaceColor','#77AC30')
plot(tt2(Class_true==4),bb2(Class_true==4),'o','Color','#000000','MarkerFaceColor','#000000')

legend('hemostasis','inflammation','proliferation','remodeling')
ylim([0 4]);
yticks([1 2 3])

yticklabels({'test data, predicted','test data, assigned stage','training data, assigned stage'})

xlim([-1 22])
xticks([0 1 3 5 7 10 14 21])
xticklabels({'0','1','3', '5','7','10', '14','21'})

grid on

xlabel('time after injury, days')
ylabel(' ')
ax=gca;
ax.FontSize = 28;
%%
function y = getp(x,cl)
    cl=cl;
    for i=58:-1:1
        if isnan(x(i,1))
            x(i,:)=[];
            cl(i)=[];
        end
    end
    for i=1:5
        tmp=size(x(cl==i,:));
        if tmp(1)>1
            y(i,:)=mean(x(cl==i,:));
        else
            y(i,:)=x(cl==i,:);
        end
    end
    y=y./y(:,1);
end
%%
function plot1(stage, time) %plot the map of wound stage assignments, Fig.4
figure
yyaxis left
    w23006=[stage(1:8) time(1:8)]; 
    w460=[stage(25:28) time(25:28)];
    w8056=[stage(37:40) time(37:40)];
    w28914=[stage(70:73) time(70:73)];
    w50425=[stage(82:85) time(82:85)];
    
    ac=[.93 .69 .125; 1 0 0; .47 .67 .19; 0 0 0];
    for i=1:4
        plot([100 100],[100 100],'o','Color',ac(i,:),'MarkerSize',16,'MarkerFaceColor',ac(i,:),'LineWidth',1)
        hold on
    end
    legend({'Hemostasis','Inflammation','Proliferation','Remodeling'},'AutoUpdate','off')
    for i=1:4
        n=find(w23006(:,1)==i);
        if ~isempty(n)
            plot(w23006(n,2),5,'x','Color',ac(i,:),'MarkerSize',20,'LineWidth',4)
            hold on
        end
        
        n=find(w460(:,1)==i);
        if ~isempty(n)
            plot(w460(n,2),4,'+','Color',ac(i,:),'MarkerSize',20,'LineWidth',4)
            hold on
        end
        
        n=find(w8056(:,1)==i);
        if ~isempty(n)
            plot(w8056(n,2),3,'v','Color',ac(i,:),'MarkerSize',18,'MarkerFaceColor',ac(i,:),'LineWidth',1)
            hold on
        end
        
        n=find(w28914(:,1)==i);
        if ~isempty(n)
            plot(w28914(n,2),2,'p','Color',ac(i,:),'MarkerSize',20,'MarkerFaceColor',ac(i,:),'LineWidth',1)
            hold on
        end
        
        n=find(w50425(:,1)==i);
        if ~isempty(n)
            plot(w50425(n,2),1,'s','Color',ac(i,:),'MarkerSize',18,'MarkerFaceColor',ac(i,:),'LineWidth',1)
            hold on
        end
    end
    
    errorbar([1.5 5.5 10],[3 3 3],[1.5 1.5 1.5],'horizontal','k.','LineWidth',2,'MarkerSize',0.1)
    tc=unique(time); tc(2:5)=[]; tc(tc==1.5)=[]; tc(tc==5.5)=[];
    xticks(tc)
    grid on
    ylim([0 6]);
    yticks(1:5)

    yticklabels({'GSE50425','GSE28914','GSE8056','GSE460','GSE23006'})
    
    xlim([-1 22])
    grid on
    ax=gca;
    ax.FontSize = 26;

    xlabel('time after injury, days')
    ylabel(' ')
    ax = gca;
    ax.YColor = 'k';

    
    yyaxis right
    ylim([0 6]);
    yticks(1:5)
    yticklabels({'human surg ','human surg ','human burn ','mouse burn ','mouse surg '}) 
    ax = gca;
    ax.YColor = 'k';
end
%%
function plot2(M,s) %plot cluster planes, Fig. 5
figure
    k=1;
    ac=[.93 .69 .125; 1 0 0; .47 .67 .19; 0 0 0];
    for i=1:5
        for j=i+1:5
            subplot(3,4,k)
            plot(M(s==1,i),M(s==1,j),'.','Color',[.93 .69 .125],'MarkerSize',20)
            hold on
            plot(M(s==2,i),M(s==2,j),'.','Color',[1   0    0  ],'MarkerSize',20)
            plot(M(s==3,i),M(s==3,j),'.','Color',[.47 .67 .19 ],'MarkerSize',20)
            plot(M(s==4,i),M(s==4,j),'.','Color',[0   0    0   ],'MarkerSize',20)
            xlabel(append('cluster ',num2str(i)))
            ylabel(append('cluster ',num2str(j)))
            k=k+1;
            ax=gca;
            ax.FontSize = 16;
            grid minor
        end
    end
    legend({'Hemostasis','Inflammation','Proliferation','Remodeling'})
end
    
